# Supplementary material for: Effect and Optimal Level of Dietary Dried Watermeal (Wolffia globosa) Supplementation on the Production Performance of Two-Spotted Crickets (Gryllus bimaculatus)
Source: Animals (Basel). 2025 Jul 11;15(14):2052. doi: 10.3390/ani15142052 (PMC12291649; doi:10.3390/ani15142052)
Supplement: Supplementary file 1 [file animals-15-02052-s001.zip]

Archive with 1 entries (1 files):
- animals-3692002-supplementary.pdf
